# Supplementary material for: Structural balance emerges and explains performance in risky decision-making
Source: Nat Commun. 2019 Jun 14;10:2648. doi: 10.1038/s41467-019-10548-8 (PMC6572859; doi:10.1038/s41467-019-10548-8)
Supplement: Supplementary file 3 — Source Data [file 41467_2019_10548_MOESM3_ESM.xlsx]

## Sheet: Table 1
Table 1	SBT's 16 types of triads. Triads have 6 positive or negative sentiments (only positive sentiments are displayed) and are characterized by three numbers: the number of mutual (M), asymmetric (A), and null (N) ties, and symbols that discriminate triads with identical MAN numbers – transitive (T), up (U), down (D), and cyclic (C).
		Triad type	Triad Label	A1	A2	A3	A4
			300
			102
			003				X
			120D		X
			120U			X
			030T		X	X	X
			021D			X	X
			021U		X		X
			012				X
			021C	X			X
			111U	X		X
			111D	X	X
			030C	X		X
			201	X	X	X
			120C	X	X	X
			210	X	X	X

## Sheet: Table 2
Table 2	Stability of transition probabilities: L2-Norm distance of the stationary probability distribution from their average is relatively stable. Each state is defined as a vector of 16 probabilities. Stability test shows that at least 83\% of transitions in each observed Markov chains are statistically significant compared to the ones computed from randomized networks.
		Transition Period	L2-Norm Distance	Stability Ratio of Randomized Networks
		2019-01-02	0.07	0.84
		2019-02-03	0.08	0.92
		2019-03-04	0.06	0.94
		2019-04-05	0.05	0.91
		2019-05-06	0.2	0.83

## Sheet: Table 3
Table 3	Stationary distribution of the average Markov chain over all periods. The stationarity of the null triad state suggests that forbidden triads remain in the network.
		Triad Type	300	102	003	120D	120U	030T	021D	021U	012	021C	111U	111D	030C	201	120C	210
		Stationary Probability	0.02	0.20	0.75	0.00	0.00	0.00	0.00	0.00	0.02	0.00	0.00	0.00	0.00	0.01	0.00	0.00

## Sheet: Table 4
Table 4	Coefficients in Logit regression. Balance is positively related to performance. Regression uses robust standard errors.
		Metrics	Coefficients
		Balance	1.65** (0.68)
		Avg. Trade Value ($)	0.80 (1.50)
		Active Trading Days	0.01 (0.56)
		Centrality	0.08 (0.39)
		# IM’s Sent	-0.52 (0.35)
		Market Uncertainty	-1.62** (0.63)
		Balance x Market Uncertainty	-1.51*** (0.46)
		Intercept	1.17 (1.21)
		** p<0.01, ** p<0.05, * p<0.1

## Sheet: Figure 1
Figure 1	Illustrative figure showing state transition probabilities from unbalanced or polarized triad state (210) to balanced triad 300. {\textbf{a)} For each period, we extract a directed graph of social IM's among traders, and identify interpersonal relations by comparing the observed relations against a statistical null-model based on Wuchty et al. 2011~\cite{wuchty2011human}. \textbf{b)} We compute t…

## Sheet: Figure 2
Figure 2	Stochastic Markov transition matrices of observing a given transition, $p_{ij}(t)$ over the period $(t, t+1)$ for all traders. Row values correspond to transitions out of a triad, column values correspond to transitions into a triad, and diagonals correspond to triad stability probabilities. Probabilities are stable across different periods and different threshold-based methodologies. Transitions…

## Sheet: Figure 3
Figure 3	The difference in the number of standard deviations of the observed network from 10,000 suitably randomized networks. Warm colors mean more probable than random, while cold colors mean less probable. The observed networks are statistically and significantly more balanced than randomized networks.

## Sheet: Figure 4
Figure 4	Comparison of the observed balance in the system, $b_t$ to the expected $\hat{b}_t$ (CI is shown) in each time period indicates that the observed system is in a greater state of balance than would be expected in a comparable randomized network.

## Sheet: Figure 5
Figure 5	Hot hand Logit regression social balance significance, $P < 0.001$. This figure shows the results of 10,000 null models randomizing the networks, point $O$ represents coefficient from the observed networks, dots in the middle of oval represent those of randomized networks and the color shows their distribution. The coefficients for the observed model are significantly different from randomized ne…

## Sheet: Figure 6
Figure 6	Positive classical structural balance and having the "Hot Hand." (a) Shows coefficient estimates from an individual trader and period fixed effects for Logit regression (b) Margins plot of the predicted relationship between the level of structural balance and having the hot hand based on the non-parametric regression. Values are means and 95\% CI. Balance presents a superlinear effect. Positive r…

[truncated: 1 more sheets: Figure 7]
